# Supplementary material for: The chromatin remodeler ERCC6 and the histone chaperone NAP1 are involved in apurinic/apyrimidinic endonuclease-mediated DNA repair
Source: Plant Cell. 2024 Feb 17;36(6):2238–52. doi: 10.1093/plcell/koae052 (PMC11132878; doi:10.1093/plcell/koae052)
Supplement: koae052_Supplementary_Data [file koae052_supplementary_data.zip]

Archive with 9 entries (9 files):
- 00Author_Revisions_Checklist.pdf
- Supplemental Data Set 1IPMS.xlsx
- Supplemental Data Set 2Primers used in this study.xlsx
- Supplemental Data Set 3Yeast strains and plasmids.xlsx
- Supplemental Data Set 4Statistical data.xlsx
- Supplemental File 1sequence alignment FASTA for Figure 3A.fasta
- Supplemental File 2Tree file for Figure 3A.nexus
- tpc.01027.2023-s10.pdf
- TPC2023RA01027R2_Supplemental Figures 115V1.pdf
