# Supplementary material for: The chromatin remodeler ERCC6 and the histone chaperone NAP1 are involved in apurinic/apyrimidinic endonuclease-mediated DNA repair
Source: Plant Cell. 2024 Feb 17;36(6):2238–52. doi: 10.1093/plcell/koae052 (PMC11132878; doi:10.1093/plcell/koae052)
Supplement: koae052_Supplementary_Data [file koae052_supplementary_data.zip › Supplemental Data Set 1IPMS.xlsx]

## Sheet: Supplemental Data Set 1
Supplemental Data Set 1. The IP-MS results.
		Rep. 1							Rep. 2							informaion
Accession	Description	Score	Coverage	# Proteins	# Unique Peptides	# Peptides	# PSMs	Area	Score	Coverage	# Proteins	# Unique Peptides	# Peptides	# PSMs	Area	# AAs	MW [kDa]	calc. pI
AT2G19480	nucleosome assembly protein 1;2	2151.5	56.18	3	26	30	64	1.39059e+11	759.056	42.47	3	16	16	19	2.37882e+09	372	42.8204	4.39893
AT1G75780	tubulin beta-1 chain	366.352	35.57	1	1	13	14	471685832	291.279	32.66	1	2	9	12	475061642	447	50.1849	4.79248
AT4G22010	SKU5 similar 4	296.69	21.26	4	9	9	9	218409796	329.112	22.37	4	9	9	9	1.83491e+08	541	60.4181	9.89111
AT5G63950	chromatin remodeling 24	234.69	7.98	1	7	7	7	9.56141e+07	162.654	7.52	1	7	7	7	1.20132e+08	1090	122.726	6.40479
AT2G47110	ubiquitin 6	216.633	33.12	17	4	4	4	2.42025e+08	172.296	33.12	17	4	4	4	229493854	157	17.8005	9.80322
AT4G26010	Peroxidase superfamily protein	190.708	28.39	1	8	8	8	1.1768e+08	297.747	38.39	2	10	10	10	1.66343e+08	310	33.7843	9.93506
AT5G24850	cryptochrome 3	184.657	10.65	1	4	4	5	6.96798e+07	146.54	11.79	1	4	4	4	3.367e+07	526	60.3403	8.80713
AT5G08610	P-loop containing nucleoside triphosphate hydrolases superfamily protein	170.258	8.47	3	5	5	5	4.91055e+07	129.299	7.88	3	5	5	5	4.94899e+07	850	94.1283	9.46631
AT4G21330	bHLH transcription factor	159.771	13.89	2	3	3	4	47494575	84.3	5.95	2	1	1	1	23554222	252	28.3082	5.78271
AT2G41475	Embryo-specific protein 3, (ATS3)	150.199	21.79	1	4	4	4	4.27733e+08	110.32	25.7	1	4	4	5	2.88294e+08	179	19.936	8.82178
AT2G32920	PDI-like 2-3	149.869	13.64	1	5	5	5	1.42657e+08	62.704	7.27	1	3	3	3	8.35992e+07	440	47.7242	5.84619
AT4G26110	nucleosome assembly protein1;1	149.767	21.17	2	4	7	7	9.90351e+07	137.041	16.99	2	5	5	5	4.72713e+07	359	41.5822	4.44971
AT1G33811	GDSL-like Lipase/Acylhydrolase superfamily protein	132.628	20.27	1	6	6	6	1.33643e+08	90.6519	28.38	1	6	6	7	77819386	370	41.671	9.27588
AT4G04940	transducin family protein / WD-40 repeat family protein	130.397	4.51	1	3	3	3	52857710	83.2885	7.58	1	5	5	5	5.02183e+07	910	102.152	6.94678
AT2G23070	Protein kinase superfamily protein	123.424	15.28	6	5	5	5	4.88919e+07	58.9809	8.1	6	3	3	3	3.58248e+07	432	50.205	9.45166
AT5G64960	cyclin dependent kinase group C2	121.597	14.23	4	5	5	5	9.48518e+07	120.044	14.04	4	5	5	5	8.79841e+07	513	57.0925	9.1001
AT1G04980	PDI-like 2-2	107.885	13.87	1	5	5	5	7.12885e+07	137.457	13.42	1	5	5	5	6.67048e+07	447	48.3725	6.46826
AT4G25550	Cleavage/polyadenylation specificity factor, 25kDa subunit	97.292	14.5	1	2	2	2	164376541	66.9076	14.5	1	2	2	2	1.27006e+08	200	22.8147	9.11475
AT3G21540	transducin family protein / WD-40 repeat family protein	89.8913	9.53	1	8	8	8	8.74941e+07	81.7226	8.9	1	6	6	6	5.89622e+07	955	105.999	7.28369
AT2G47990	transducin family protein / WD-40 repeat family protein	89.0862	6.04	1	2	2	2	28853551	58.41	2.83	1	1	1	1	36464539	530	58.8657	9.5835
AT3G16810	a member of the Arabidopsis Pumilio (APUM) proteins containing PUF domain.	83.7383	5.93	1	3	3	3	74426473	154.997	7.8	1	4	4	4	3.69821e+07	641	71.5588	9.0708
AT5G20630	germin 3	82.62	19.91	1	2	2	2	188979715	84.15	19.91	1	2	2	2	1.93269e+08	211	21.8223	6.75635
AT2G01710	Chaperone DnaJ-domain superfamily protein	81.6543	8.68	1	2	2	2	191920018	116.177	13.83	1	4	4	4	1.17717e+08	311	34.5353	8.30908
AT5G18190	Protein kinase family protein	68.503	5.07	1	1	3	3	54082764	84.9852	7.38	2	2	5	5	55875265	691	76.9357	8.83643
AT2G39670	Radical SAM superfamily protein	66.1673	9.58	2	3	3	3	4.08257e+07	56.16	4.44	2	1	1	1	16983144	428	47.3207	8.86572
AT1G75750	GAST1 protein homolog 1	64.2062	38.14	2	3	3	3	7.42908e+07	81.133	23.71	2	2	2	2	7.17134e+07	97	10.6383	9.11475
AT5G64260	EXORDIUM like 2	63.02	4.26	1	1	1	1	39139516	58.518	7.87	2	2	2	2	58810581	305	32.6537	9.37842
AT2G32950	Transducin/WD40 repeat-like superfamily protein	59.725	4.15	1	2	2	2	2.55179e+07	68.04	1.78	1	1	1	1	20194521	675	76.1396	6.84424
AT5G26210	alfin-like 4, a member of the Alfin1-like family of nuclear-localized PHD (plant homeodomain) domain containing proteins.	59.2	7.06	2	2	2	2	316737035	62.05	4.31	1	1	1	1	49247880	255	28.7607	5.08447
AT2G43770	Transducin/WD40 repeat-like superfamily protein	58.28	11.37	1	4	4	4	7.17616e+07	67.0947	14.29	1	4	4	4	36157338	343	37.8615	7.32764
AT3G11200	alfin-like 2,a member of the Alfin1-like family of nuclear-localized PHD (plant homeodomain) domain containing proteins.	54.0277	8.94	1	2	2	2	116594457	56.76	4.07	1	1	1	1	118138215	246	27.8144	5.73193
