# Supplementary material for: The chromatin remodeler ERCC6 and the histone chaperone NAP1 are involved in apurinic/apyrimidinic endonuclease-mediated DNA repair
Source: Plant Cell. 2024 Feb 17;36(6):2238–52. doi: 10.1093/plcell/koae052 (PMC11132878; doi:10.1093/plcell/koae052)
Supplement: koae052_Supplementary_Data [file koae052_supplementary_data.zip › Supplemental Data Set 2Primers used in this study.xlsx]

## Sheet: Summary
Supplemental Data Set 2. Primers used in this study.
This file includes 5 sheets:
Sheet 1	Primers for genotyping
Sheet 2	Primers for vector construction
Sheet 3	Primers for transcription analysis
Sheet 4	Primers for BER assay
Sheet 5	Primers for nucleosome reconstitution
Sheet 6	Primers for yeast study

## Sheet: Genotyping
Genotyping
CHR8, AT2G18760	chr8-1, SAIL_381_A07
	chr8-1-LP	TGGGTACCATTTCTGTGCTTC
	chr8-1-RP	CTGATTCCTGTGGGATTATGC
	LB3	TAGCATCTGAATTTCATAACCAATCTCGATACAC
CHR24, AT5G63950	chr24-1, SALK_152488
	chr24-1-LP	CGAAAAGAAAAGTGCAGGTTG
	chr24-1-RP	TCTGGTGTTTGATTTTCGGTC
	LBb1.3	ATTTTGCCGATTTCGGAAC
	chr24-2, SALK_050793
	chr24-2-LP	TGTCAGGGGCTTTTGTTGTAC
	chr24-2-RP	AAGTCTTCGGTGATGATGGTG
	LBb1.3	ATTTTGCCGATTTCGGAAC
ARP, AT2G41460	arp, SALK_021478
	arp_LP	GAACTTATCTCAACTTTACGAC
	arp_RP	GCTCTCAAACTTCAACAATCC
	arp_LP2	CTGCAGAGCAGAGAAGCTCTC
	arp_RP2	CGAGAAAAAGGCATGAACTTG
	LBa1	TGGTTCACGTAGTGGGCCATCG
UNG, AT3G18630	ung, GK-440E07
	ung_LP	ACAGTTTGCCACTACTGAGCC
	ung_RP	ATGGGAACAATTCACTGATGC
	GABI-LB	ATATTGACCATCATACTCATTGC
NAP1;1, AT4G26110	m1, SALK_013610
	m1_LP	TCTGTAAACTGTCCCGTGAGC
	m1_RP	CATAGCCTTCTCAAGCAGTGG
	LBb1.3	ATTTTGCCGATTTCGGAAC
NAP1;2, AT2G19480	m2, SAIL_84_B01
	m2_LP	GTCATCTGCCTCAACAGCTTC
	m2_RP	TTTCTGCATCATTCGTGATTG
	LB3	TAGCATCTGAATTTCATAACCAATCTCGATACAC
NAP1;3, AT5G56950	m3, SALK_131746
	m3_LP	TAATTGGCTTGGCATTCTTTG
	m3_RP	TTCAGGTTTGGGAAAACTTCC
	LBb1.3	ATTTTGCCGATTTCGGAAC

## Sheet: Vector construction
Vector construction
CHR24-FLAG
BamHI, pCAMBIA1306, CHR24 CDS: 3273 bp
HA-CHR24-F	AGATTACGCTGGATCCATGGCGGAAAATACGGCC
HA-CHR24-R	GCTCACCCGGGGATCCCTACAGATTCAATCCTTTTTGCATC
Myc-ARP
BamHI, pRTV-nMyc, ARP CDS: 1611 bp
MYC-ARP-F	CTTGAATTCGGGATCCATGAACAACGTTCTTCAGTTTGG
MYC-ARP-R	GCTCACCCGGGGATCCTCAGAGCTTGAGAATAAGGCC
YFP-NAP1;2
BamHI, pCAMBIA1301, NAP1 CDS: 1140 bp
YFP-NAP1-F	CGCGGGCCCGGGATCCATGAGCAACGACAAGGACAGC
YFP-NAP1-R	TAGATCCGGTGGATCCTCACTGCTGCTTACATTCCGG
YFP-RRM (as negative control)
BamHI/SalI, pCAMBIA1301, CDS: 246 bp
YFP-RRM-F	TGGATCCATGGTCAAGCTTTTTGTTGG
YFP-RRM-R	TGTCGACTCACCCGTCAGCATATCGAAC
CHR24 CDS cloning
CHR24‐P5	AGCAATGGCGGAAAATACGG
CHR24‐P3	TGGTCGTTTGCATTTCTTGCAT
Recombinant Protein Expression: Vector (pGEX-6P-1), Cloning sites (BamHI/NotI)
pGEX-6P-1-CHR24-N-P5	CGGGATCC-ATGGCGGAAAATACGGCCAGCC	BamHI	for full-length CHR24
pGEX-6P-1-CHR24-C-P3	ATAAGAATGCGGCCGCCTACAGATTCAATCCTTTTTGCA	NotI
pGEX-6P-1-CHR24-N-P5	CGGGATCC-ATGGCGGAAAATACGGCCAGCC	BamHI	for CHR24-N
pGEX-6P-1-CHR24-N-P3	ATAAGAATGCGGCCGCCTACTGATGTGGATATAACAT	NotI + stop codon TAG
pGEX-6P-1-CHR24-ATPase-P5	CGGGATCC- CCTGGAAAGATTGCAACAATG	BamHI	for CHR24-ATPase
pGEX-6P-1-CHR24-ATPase-P3	ATAAGAATGCGGCCGCCTAGTTATAGTGCTCTTCGTAT	NotI + stop codon TAG
pGEX-6P-1-CHR24-C-P5	CGGGATCC-CAACAGCAACTATACGAAGAGCA	BamHI	for CHR24-C
pGEX-6P-1-CHR24-C-P3	ATAAGAATGCGGCCGCCTACAGATTCAATCCTTTTTGCA	NotI
pGEX-6P-1-CHR24-ATPasemut-P5	TTCATCCATATCATCTCCAAG	mutated sequence for ATPase mutation
pGEX-6P-1-CHR24-ATPasemut-P3	GATGAAGTCATGCAGATTTGTAG	original sequence

## Sheet: Transcription analysis
Transcript analysis
CHR8	CHR8-rF1	GATACTCGATGAGGCGACGA
	CHR8-rR1	GCTGTGTAGACTTCTCCTCCAC
	CHR8-rF2	TTGATGGAGCTTCAGCTGGT
	CHR8-rR2	CGGCGTTCAAAACCATCGAG
	CHR8-rF3	GTTGCGAGGAAGAAGAGCTAGA
	CHR8-rR3	AGCCATTGCACCCCAACTCT
	CHR8-rF4	AGGGCTCCTCATCACCACAT
	CHR8-rR4	TCCAGTACTGCATAACCCCAC
	CHR8-rF5	ATTCCTTGCAAGCTCCGAAGT
	CHR8-rR5	CCACTGCGTTCTGGGTTTCC
	CHR8-rF6	ACAGATTGATCACTCGTGGCA
	CHR8-rR6	ATCTTCTCTGTTGTGGATTCTTCA
	CHR8-rF7	GTAGCCGCGAAAGCATCTCA
	CHR8-rR7	CCGGGAATTGACAGTTGATCC
CHR24	CHR24-rF1	TCTCCAGAAAACGGTGTAGCA
	CHR24-rR1	GACGATCGTTCAAGCTCCGA
	CHR24-rF2	GCTTGGGACAATGTCGATTCA
	CHR24-rR2	AACCTGGCTCTTCACTCCAC
	CHR24-rF3	GGGAAAAAGGCGGCTGAAATG
	CHR24-rR3	ACCCTTCATCTTCCAACGATCT
	CHR24-rF4	TGTGCGGAACAATACAAAGGC
	CHR24-rR4	CCCTTTGTGTGTTGGGGTTC
	CHR24-rF5	ACAGCTTGCCAGAGGCAATTA
	CHR24-rR5	ACATCCTCAGCAGCCCTCTT
	CHR24-rF6	TGTGATTGTGGTGGACCCTG
	CHR24-rR6	TGACATCCTTTGTCTGCCCAA
	CHR24-rF7	CGTCATCAATGGGGCTGACT
	CHR24-rR7	TCCTTGTCATCGACTGGGGA
ARP	ARP-rF1	TCCACGTTGAGGAAACTTGGG
	ARP-rR1	ACGGGTGGACGAAGAAGTTT
	ARP-rF2	TCAATCCTGCGGGGAACAAA
	ARP-rR2	TGTAACCGACAACACCAGGA
UNG	UNG-rF1	AGTTCGTCGCCAAGTCCAAG
	UNG-rR1	ACGTAGCAGTTTCCTTCAGATTTT
NAP1;1	NAP1;1-rF2	ACTGCTGCTCTTAAGGACGA
	NAP1;1-rR2	AACGCGCTTTCTCACATTGG
NAP1;2	NAP1;2-rF1	TCTCTCCACCGCTCTTAACG
	NAP1;2-rR1	AACTCGACACGCTTCCTGAC
NAP1;3	NAP1;3-rF1	GCGGGAGATTCAGGGCAAA
	NAP1;3-rR1	TGGAGCCCCTTCAACTTCAG

## Sheet: BER assay
Oligo used in the in vitro BER assay
Fl-USF (Upper strand-X), X represents tetrahydrofuran (THF), FL represents fluorescein.
Fl*-TCACGGGATCAATGTGTTCTTTCAGCTCXGGTCACGCTGACCAGGAATACC
Fl-USC (Upper strand-C), , FL represents fluorescein.
Fl*-TCACGGGATCAATGTGTTCTTTCAGCTCCGGTCACGCTGACCAGGAATACC
LS (Lower strand):
AGTGCCCTAGTTACACAAGAAAGTCGAGGCCAGTGCGACTGGTCCTTATGG

## Sheet: Nucleosome reconstitution
Nucleosome reconstitution
DNA template: 225 bp	GATC: DpnII site
CTAGGAATTCATCAGAATCCCGGTGCCGAGGCCGATCAATTGGTCGTAGACAGCTCTAGCACCGCTTAAACGCACGTACGCGCTGTCCCCCGCGTTTTAACCGCCAAGGGGATTACTCCCTAGTCTCCAGGCACGTGTCAGATATATACATCGATGATGATGGATAGATGGATGATGGATGGATGGATGATGATGGATGAATAGATGGATGGATGAAGCTTTAGG
225bp-DpnII-P5	CTAGGAATTCATCAGAATCCCGGTGCCGAGGCCGATC	GATC: DpnII site
FAM-225bp-AP-P5	FAM-CTAGGAATTCATCAGAATCCCGGTGCCGAGGCXGATC	X=AP	FAM: Fluorescein
225bp-P3	CCTAAAGCTTCATCCATCCATC

## Sheet: Yeast study
Primes related to yeast study
Name	Sequence (5’-3’)	Description
Primers used in the construction of strains
STF508F	ATC CGGCAACCCAGTTAGGGCCC	Target sequence to delete ScNAP1.
STF508R	AAC GGGCCCTAACTGGGTTGCCG	Target sequence to delete ScNAP1.
STF509F	CGTCCAATATCAAGTCGCAGAAATG	Forward primer to amplify the donor sequence to delete ScNAP1
STF509R	TGAAGGAAATCAATCTCTCCACAGG	Reverse primer to amplify the donor sequence to delete ScNAP1
STF510F	GACCAAGAGCAAAGCGCAAGATC TCCCAACGCACTTCGCAAGAG	Forward primer to remove ORF of ScNAP1 from T-ScNAP1.
STF510R	CTCTTGCGAAGTGCGTTGGGA GATCTTGCGCTTTGCTCTTGGTC	Reverse primer to remove ORF of ScNAP1 from T-ScNAP1.
STF511F	CCAGCTGCAATACATGAGAACTTCG	Forward primer to verify nap1Δ transformants
STF511R	ACAACTTGCTTCACCAGACGAGGAG	Reverse primer to verify nap1Δ transformants
STF512F	ATC GGGTCTCTGCAGCCCCTCTT	Target sequence to delete ScRAD26.
STF512R	AAC AAGAGGGGCTGCAGAGACCC	Target sequence to delete ScRAD26.
STF513F	ACGCACCTCTGTCGACTGGCAAG	Forward primer to amplify the donor sequence to delete ScRAD26
STF513R	ATGTAGGTGGCTTCTCCGATGATTC	Reverse primer to amplify the donor sequence for editing of ScRAD26 in this study.
STF514F	CATTGCTCAGAGAAACATACATCAGTG AAACTTAGAATGGACAGAGTACCCTTG	Forward primer to remove ORF of ScRAD26 from T-ScRAD26.
STF514R	CAAGGGTACTCTGTCCATTCTAAGTTT CACTGATGTATGTTTCTCTGAGCAATG	Reverse primer to remove ORF of ScRAD26 from T-ScRAD26.
STF515F	GATCTGCCCGAACTTTGTATTGCTC	Forward primer to verify rad26Δ transformants
STF515R	GGAGAGATTAGTGTGTGGTGATGAG	Reverse primer to verify rad26Δ transformants
STF533F	ATC GGTTTCTCCGCAGTATACAC	Target sequence to delete ScAPN1.
STF533R	AAC GTGTATACTGCGGAGAAACC	Target sequence to delete ScAPN1.
STF534F	AGTGGTGCCTAAGACAAAGGAACAG	Forward primer to amplify the donor sequence to delete ScAPN1
STF534R	CCGAGGAGTCTTTGGTTGTGAAT	Reverse primer to amplify the donor sequence to delete ScAPN1
STF535F	CTTTTGGCATATCGGAACCATCGTA TGAGAAGCGAGAAGAATTTTAAATAC	Forward primer to remove ORF of ScAPN1 from T-ScAPN1
STF535R	GTATTTAAAATTCTTCTCGCTTCTCA TACGATGGTTCCGATATGCCAAAAG	Reverse primer to remove ORF of ScAPN1 from T-ScAPN1
STF536R	TGCGAGAATCACCAGTGGTCCCT	Reverse primer to verify apn1Δ transformants. Applied with STF534F.
Primers used to construct LHZ934 (pRS423-GAL1-HA-ScRad26)
STF501F	CGACGGTATCGATAAGCTTGATATC AGCTTGCCTTGTCCCCGCC	Forward primer to amplify a cassette of TEF promoter-SacII-PacI-TEF terminator. Sequence in red was used to ligate with pRS423, pRS424 or pRS426 by Gibson assembly.
STF502R	CCTCACTAAAGGGAACAAAAGCTG ACTGGATGGCGGCGTTAGTATCG	Reverse primer to amplify a cassette of TEF promoter-SacII-PacI-TEF terminator. Sequence in red was used to ligate with pRS423, pRS424 or pRS426 by Gibson assembly.
STF528F	CGACGGTATCGATAAGCTTGATATC TTATATTGAATTTTCAAAAATTCTTACTTTT	Forward primer to amplify GAL1 promoter. Sequence in red was used to ligate with pRS423-TEF by Gibson assembly.
STF528R	GATTAATTAACGATCCGCGG TATAGTTTTTTCTCCTTGACGTTAAAG	Reverse primer to amplify GAL1 promoter. Sequence in red was used to ligate with pRS423-TEF by Gibson assembly.
STF530F	gg ATG TACCCATACGACGTACCAGATTACGCT GCATGC ATCG ttaat	Forward primer to insert start codon (blue) and HA tag into pRS423-GAL1. A Sph I site (green) was added after HA tag.
STF530R	taa CGAT GCATGC AGCGTAATCTGGTACGTCGTATGGGTA CAT ccgc	Reverse primer to insert start codon (blue) and HA tag into pRS423-GAL1. A Sph I site (green) was added after HA tag.
STF532F	CGACGTACCAGATTACGCTGCATGC GAAGATAAAGAGCAGCAAGACAATG	Forward primer to amplify ORF of ScRAD26. Sequence in red was used to ligate with pRS423-GAL1-HA by Gibson assembly.
STF532R	CTTTTTATTGTCAGTACTGATTAATTAA TCATGAAGCATTGTTATTCCTAAATTC	Reverse primer to amplify ORF of ScRAD26. Sequence in red was used to ligate with pRS423-GAL1-HA by Gibson assembly.
Primers used to construct LHZ998 (pRS424-TEF-ScNap1-MYC)
YY673F	CATAAACAAC CCCGCGG ATGTCAGACC CTATCAGAAC GAAACCC	Forward primer to amplify ORF of ScNAP1. Sequence in red was used to ligate with pRS424-TEF by Gibson assembly.
YY673R	TTATTGTCAGTACT GAACTAGT TTACAGGTCC TCCTCTGAGA TCAGCTTCTG CTCCTC TGACTGCTTG CATTCAGGAG CCTG	Reverse primer to amplify ORF of ScNAP1. Sequence in red was used to ligate with pRS424-TEF by Gibson assembly. Sequence coding MYC tag was in green. Spe I site (Italic) was inserted behind the stop codon to replace Pac I stie.
Primers used to construct LHZ932 (pRS426-TEF-3FLAG-ScApn1)
pRS426-F	CAGCTTTTGTTCCCTTTAGTGAGG	Forward primer to amlify pRS426 and pRS424.
pRS426-R	GATATCAAGCTTATCGATACCGTCG	Reverse primer to amlify pRS426 and pRS424.
STF537F	CCGCGGATGCGCATGCATGTCCACTAGT TCAGTACTGACAATAAAAAGATTCTTGTTTTC	Forward primer to amplify pRS426-TEF. Adding SacII/SphI/SpeI sites between TEF promoter and terminator.
STF537R	ACTAGTGGACATGCATGCGCATCCGCGG GGTTGTTTATGTTCGGATGTGATGT	Reverse primer to amplify pRS426-TEF. Adding SacII/SphI/SpeI sites between TEF promoter and terminator.
STF540F	CCGAACATAAACAACCCCGCGG ATG GACTACAAAGACCATGACGGTG	Forward primer to amplify start codon (blue) and 3-FLAG tag. Sequence in read was used to ligate with pRS426-TEF-2 by Gibson assembly.
STF540R	GTACTGAACTAGTGGACATGCATGC CTTGTCATCGTCATCCTTGTAATC	Reverse primer to amplify 3-FLAG tag. Sequence in read was used to ligate with pRS426-TEF-2 by Gibson assembly.
STF541F	CGATTACAAGGATGACGATGACAAGGCATGC CCTTCGACACCTAGCTTTGTTAGATCTG	Forward primer to amplify ORF of ScAPN1. Sequence in red was used to ligate with pRS424-TEF-3FLAG by Gibson assembly.
STF541R	CTTTTTATTGTCAGTACTGAACTAGT TTATTCTTTCTTAGTCTTCCTCTTCTTTGTC	Reverse primer to amplify ORF of ScAPN1. Sequence in red was used to ligate with pRS424-TEF-3FLAG by Gibson assembly.
Primers used to construct LHZ1468 (pRS424-TEF-MYC-GFP)
Myc_Sph_GFP_F	GCTGATCTCAGAGGAGGACCTGGCATGC AGTAAAGGAGAAGAACTTTTCACTGGAG	Forward primer to amplify ORF of GFP. Sequence in red was used to ligate with pRS424-TEF-Myc by Gibson assembly.
TEFt_Spe_GFP_R	ATCTTTTTATTGTCAGTACTGAACTAGT CTATTTGTATAGTTCATCCATGCCATGTG	Reverse primer to amplify ORF of GFP. Sequence in red was used to ligate with pRS424-TEF-Myc by Gibson assembly.
Primers used to construct LHZ1469 (pRS426-TEF-3FLAG-mCherry)
3F_Sph_mCherry_F	GATTACAAGGATGACGATGACAAGGCATGC ATGGTGAGCAAGGGCGAG	Forward primer to amplify ORF of mCherry. Sequence in red was used to ligate with pRS426-TEF-3FLAG by Gibson assembly.
TEFt_Spe_mCherry_R	ATCTTTTTATTGTCAGTACTGAACTAGT TCACTTGTACAGCTCGTCCAT	Reverse primer to amplify ORF of mCherry. Sequence in red was used to ligate with pRS426-TEF-3FLAG by Gibson assembly.
