# Supplementary material for: The chromatin remodeler ERCC6 and the histone chaperone NAP1 are involved in apurinic/apyrimidinic endonuclease-mediated DNA repair
Source: Plant Cell. 2024 Feb 17;36(6):2238–52. doi: 10.1093/plcell/koae052 (PMC11132878; doi:10.1093/plcell/koae052)
Supplement: koae052_Supplementary_Data [file koae052_supplementary_data.zip › Supplemental Data Set 3Yeast strains and plasmids.xlsx]

## Sheet: Summary
Supplemental Data Set 3. Yesat strains and plasmids used in this study.
This file includes 2 sheets:
Sheet 1	Yeast strains
Sheet 2	Yeast plasmids

## Sheet: Strains
Name	Genotype
W303-1a	MATa, leu2-3,112, trp1-1, can1-100, ura3-1, ade2-1, his3-11,15
LHP1049	w303-1a, apn1Δ
LHP1050	w303-1a, nap1Δ
LHP1051	w303-1a, rad26Δ
LHP1052	w303-1a, apn1Δ, nap1Δ
LHP1053	w303-1a, apn1Δ, rad26Δ
LHP1054	w303-1a, nap1Δ, rad26Δ
LHP1055	w303-1a, apn1Δ, nap1Δ, rad26Δ

## Sheet: Plasmids
Name	Essential features	Backbone	Application	Source
pRS425-Cas9-2xSapI	Cas9, SNR52 promoter-gRNA, LEU2	pRS425	CRISPR void vector	Bruce Futcher (Stony Brook University)
LHZ967	Cas9, SNR52 promoter-STF533F/STF533R-gRNA, LEU2	pRS425-Cas9-2xSapI	CRISPR vector targetting ScAPN1	This study
LHZ968	T-ScAPN1Δ	pMD18-T	Providing donor sequence to delete ScAPN1	This study
LHZ969	Cas9, SNR52 promoter-STF508F/STF508R-gRNA, LEU2	pRS425-Cas9-2xSapI	CRISPR vector targetting ScNAP1	This study
LHZ970	T-ScNAP1Δ	pMD18-T	Providing donor sequence to delete ScNAP1	This study
LHZ971	Cas9, SNR52 promoter-STF512F/STF512R-gRNA, LEU2	pRS425-Cas9-2xSapI	CRISPR vector targetting ScRAD26	This study
LHZ972	T-ScRAD26Δ	pMD18-T	Providing donor sequence to delete ScRAD26	This study
pRS423	2 micron, HIS3		High copy number vector	Rolf Sternglanz (Stony Brook University)
pRS424	2 micron, TRP1		High copy number vector	Rolf Sternglanz (Stony Brook University)
pRS426	2 micron, URA3		High copy number vector	Rolf Sternglanz (Stony Brook University)
LHZ765	pKD1, KmURA3, TEF promoter-SacII-PacI-TEF terminator	pMD18-T	Providing template of TEF promoter-SacII-PacI-TEF terminator	Shi et al. Biotechnology for Biofuels (2021) 14:236
pFA6a-3FLAG-HISMX6	3FLAG, HISMX6	pFA6a-HIS3MX6	Providing template of 3-FLAG tag	Bruce Futcher (Stony Brook University)
LHZ932	TEF promoter-FLAG-ScAPN1, 2 micron, URA3	pRS426	Overexpressing FLAG-ScAPN1	This study
LHZ934	GAL1 promoter-HA-ScRAD26, 2 micron, HIS3	pRS423	Overexpressing HA-ScRAD26	This study
LHZ998	TEF promoter-ScNAP1-MYC, 2 micron, TRP1	pRS424	Overexpressing ScNAP1-MYC	This study
LHZ1468	TEF promoter-MYC-GFP, 2 micron, TRP1	pRS424	Overexpressing MYC-GFP	This study
LHZ1469	TEF promoter-FLAG-mCherry, 2 micron, URA3	pRS426	Overexpressing FLAG-mCherry	This study
