# Supplementary material for: The chromatin remodeler ERCC6 and the histone chaperone NAP1 are involved in apurinic/apyrimidinic endonuclease-mediated DNA repair
Source: Plant Cell. 2024 Feb 17;36(6):2238–52. doi: 10.1093/plcell/koae052 (PMC11132878; doi:10.1093/plcell/koae052)
Supplement: koae052_Supplementary_Data [file koae052_supplementary_data.zip › Supplemental Data Set 4Statistical data.xlsx]

## Sheet: Summary
Supplemental Data Set 4. Statistical data.
This file includes 2 sheets:
Sheet 1	Statistical data in Figure 3
Sheet 2	Statistical data in Supplemental figure 8,9 and 13

## Sheet: Figure 3
Figure 3C, fresh weight, student t-test, compared to WT
	P-value	Significance (P<0.05)
WT
chr8	0.485859	No
chr24-1	0.151316	No
ercc6	0.701042	No
nap1;2-1	0.516685	No
nap1;1/3	0.448649	No
nap1-tri	0.42733	No
ercc6 nap1;1/3	0.155932	No
chr24 nap1-tri	2.676e-10	Yes
ung	0.301255	No
ung ercc6	0.650772	No
ung nap1-tri	0.720028	No
arp	0.314765	No
arp ercc6	0.740225	No
arp nap1-tri	0.296014	No
Figure 3D, Relative fresh wet (5-FU/Mock), one-way ANOVA multiple comparisons							Figure 3F, numbers of AP sites/100000bp (5-FU treatment), one-way ANOVA multiple comparisons
	Mean Diff.	P-value	95.00% CI of diff.		Significance (P<0.05)			Mean Diff.	P-value	95.00% CI of diff.		Significance (P<0.05)
			lower limit	upper limit						lower limit	upper limit
WT vs chr8-1	0.0583	0.076	-0.006256	0.122856	No		WT vs chr8-1	-1.47421	0.907	26.9793	24.0308	No
WT vs chr24-1	-0.0166	0.612	-0.081156	0.047956	No		WT vs chr24-1	-1.77421	0.888	27.2793	23.7308	No
WT vs ercc6	0.2273	0	0.162744	0.291856	Yes		WT vs ercc6	49.8029	0	-75.308	-24.2979	Yes
WT vs nap1;2-1	-0.0157	0.632	-0.080256	0.048856	No		WT vs nap1;2-1	-5.47421	0.664	-30.9793	20.0308	No
WT vs nap1;1/3	0.0031	0.925	-0.061456	0.067656	No		WT vs nap1;1/3	-0.840873	947	26.3459	24.6642	No
WT vs nap1-tri	0.2743	0	0.209744	0.338856	Yes		WT vs nap1-tri	64.9021	0	-90.4072	39.3971	Yes
WT vs ercc6 nap1;1/3	0.509	0	0.444444	0.573556	Yes		WT vs ercc6 nap1;1/3	-141.561	0	-167.066	116.056	Yes
WT vs chr24 nap1-tri	0.5605	0	0.495944	0.625056	Yes		WT vs chr24 nap1-tri	-158.808	0	-184.313	133.302	Yes
WT vs ung	-0.204	0	-0.268556	-0.139444	Yes		WT vs ung	90.4497	0	64.9447	115.955	Yes
WT vs ung ercc6	-0.1718	0	-0.236356	-0.107244	Yes		WT vs ung ercc6	90.8925	0	65.3874	116.398	Yes
WT vs ung nap1;1/3	-0.1714	0	-0.235956	-0.106844	Yes		WT vs ung nap1;1/3	90.1258	0	64.6208	115.631	Yes
WT vs arp	0.733	0	0.668444	0.797556	Yes		WT vs arp	-280.958	0	306.463	-255.452	Yes
WT vs arp ercc6	0.7382	0	0.673644	0.802756	Yes		WT vs arp ercc6	-273.574	0	299.079	-248.069	Yes
WT vs arp nap1;1/3	0.7309	0	0.666344	0.795456	Yes		WT vs arp nap1;1/3	-279.641	0	305.146	-254.136	Yes
	Mean Diff.	P-value	95.00% CI of diff.		Significance (P<0.05)			Mean Diff.	P-value	95.00% CI of diff.		Significance (P<0.05)
			lower limit	upper limit						lower limit	upper limit
chr8-1 vs WT	-0.0583	0.076	-0.122856	0.006256	No		chr8-1 vs WT	1.47421	0.907	-24.0308	26.9793	No
chr8-1 vs chr24-1	-0.0749	0.023	-0.139456	-0.010344	Yes		chr8-1 vs chr24-1	-0.3	0.981	-25.805	25.205	No
chr8-1 vs ercc6	0.169	0	0.104444	0.233556	Yes		chr8-1 vs ercc6	-48.3287	0.001	-73.8337	-22.8237	Yes
chr8-1 vs nap1;2	-0.074	0.025	-0.138556	-0.009444	Yes		chr8-1 vs nap1;2	-4	0.751	-29.505	21.505	No
chr8-1 vs nap1;1/3	-0.0552	0.093	-0.119756	0.009356	No		chr8-1 vs nap1;1/3	0.633333	0.96	-24.8717	26.1384	No
chr8-1 vs nap1-tri	0.216	0	0.151444	0.280556	Yes		chr8-1 vs nap1-tri	-63.4279	0	-88.933	-37.9229	Yes
chr8-1 vs ercc6 nap1;1/3	0.4507	0	0.386144	0.515256	Yes		chr8-1 vs ercc6 nap1;1/3	-140.087	0	-165.592	-114.582	Yes
chr8-1 vs chr24 nap1-tri	0.5022	0	0.437644	0.566756	Yes		chr8-1 vs chr24 nap1-tri	-157.333	0	-182.838	-131.828	Yes
chr8-1 vs ung	-0.2623	0	-0.326856	-0.197744	Yes		chr8-1 vs ung	91.9239	0	66.4189	117.429	Yes
chr8-1 vs ung ercc6	-0.2301	0	-0.294656	-0.165544	Yes		chr8-1 vs ung ercc6	923666667	0	66.8616	117.872	Yes
chr8-1 vs ung nap1;1/3	-0.2297	0	-0.294256	-0.165144	Yes		chr8-1 vs ung nap1;1/3	91.6	0	66.095	117.105	Yes
chr8-1 vs arp	0.6747	0	0.610144	0.739256	Yes		chr8-1 vs arp	-279.483	0	-304.988	-253.978	Yes
chr8-1 vs arp ercc6	0.6799	0	0.615344	0.744456	Yes		chr8-1 vs arp ercc6	-272.1	0	-297.605	-246.595	Yes
chr8-1 vs arp nap1;1/3	0.6726	0	0.608044	0.737156	Yes		chr8-1 vs arp nap1;1/3	-278.167	0	-303.672	-252.662	Yes
	Mean Diff.	P-value	95.00% CI of diff.		Significance (P<0.05)			Mean Diff.	P-value	95.00% CI of diff.		Significance (P<0.05)
			lower limit	upper limit						lower limit	upper limit
chr24-1 vs WT	0.0166	0.612	-0.047956	0.081156	No		chr24-1 vs WT	1.77421	0.888	-23.7308	27.2793	No
chr24-1 vs chr8-1	0.0749	0.023	0.010344	0.139456	Yes		chr24-1 vs chr8-1	0.3	0.981	-25.205	25.805	No
chr24-1 vs ercc6	0.2439	0	0.179344	0.308456	Yes		chr24-1 vs ercc6	-48.0287	0.001	-73.5337	-22.5237	Yes
chr24-1 vs nap1;2-1	0.0009	0.978	-0.063656	0.065456	No		chr24-1 vs nap1;2-1	-3.7	0.769	-29.205	21.805	No
chr24-1 vs nap1;1/3	0.0197	0.548	-0.044856	0.084256	No		chr24-1 vs nap1;1/3	0.933333	0.941	-24.5717	26.4384	No
chr24-1 vs nap1-tri	0.2909	0	0.226344	0.355456	Yes		chr24-1 vs nap1-tri	-63.1279	0	-88.633	-37.6229	Yes
chr24-1 vs ercc6 nap1;1/3	0.5256	0	0.461044	0.590156	Yes		chr24-1 vs ercc6 nap1;1/3	-139.787	0	-165.292	-114.282	Yes
chr24-1 vs chr24 nap1-tri	0.5771	0	0.512544	0.641656	Yes		chr24-1 vs chr24 nap1-tri	-157.033	0	-182.538	-131.528	Yes
chr24-1 vs ung	-0.1874	0	-0.251956	-0.122844	Yes		chr24-1 vs ung	92.2239	0	66.7189	117.729	Yes
chr24-1 vs ung ercc6	-0.1552	0	-0.219756	-0.090644	Yes		chr24-1 vs ung ercc6	92.6667	0	67.1616	118.172	Yes
chr24-1 vs ung nap1;1/3	-0.1548	0	-0.219356	-0.090244	Yes		chr24-1 vs ung nap1;1/3	91.9	0	66.395	117.405	Yes
chr24-1 vs arp	0.7496	0	0.685044	0.814156	Yes		chr24-1 vs arp	-279.183	0	-304.688	-253.678	Yes
chr24-1 vs arp ercc6	0.7548	0	0.690244	0.819356	Yes		chr24-1 vs arp ercc6	-271.8	0	-297.305	-246.295	Yes
chr24-1 vs arp nap1;1/3	0.7475	0	0.682944	0.812056	Yes		chr24-1 vs arp nap1;1/3	-277.867	0	-303.372	-252.362	Yes
	Mean Diff.	P-value	95.00% CI of diff.		Significance (P<0.05)			Mean Diff.	P-value	95.00% CI of diff.		Significance (P<0.05)
			lower limit	upper limit						lower limit	upper limit
ercc6 vs WT	-0.2273	0	-0.291856	-0.162744	Yes		ercc6 vs WT	49.8029	0	24.2979	75.308	Yes
ercc6 vs chr8-1	-0.169	0	-0.233556	-0.104444	Yes		ercc6 vs chr8-1	48.3287	0.001	22.8237	73.8337	Yes
ercc6 vs chr24-1	-0.2439	0	-0.308456	-0.179344	Yes		ercc6 vs chr24-1	48.0287	0.001	22.5237	73.5337	Yes
ercc6 vs nap1;2	-0.243	0	-0.307556	-0.178444	Yes		ercc6 vs nap1;2	44.3287	0.001	18.8237	69.8337	Yes
ercc6 vs nap1;1/3	-0.2242	0	-0.288756	-0.159644	Yes		ercc6 vs nap1;1/3	48.962	0	23.457	74.4671	Yes
ercc6 vs nap1-tri	0.047	0.152	-0.017556	0.111556	No		ercc6 vs nap1-tri	-15.0992	0.236	-40.6043	10.4058	No
ercc6 vs ercc6 nap1;1/3	0.2817	0	0.217144	0.346256	Yes		ercc6 vs ercc6 nap1;1/3	-91.7579	0	-117.263	-66.2529	Yes
ercc6 vs chr24 nap1-tri	0.3332	0	0.268644	0.397756	Yes		ercc6 vs chr24 nap1-tri	-109.0046296*	0	-134.51	-83.4996	Yes
ercc6 vs ung	-0.4313	0	-0.495856	-0.366744	Yes		ercc6 vs ung	140.253	0	114.748	165.758	Yes
ercc6 vsung ercc6	-0.3991	0	-0.463656	-0.334544	Yes		ercc6 vsung ercc6	140.695	0	115.19	166.2	Yes
ercc6 vs ung nap1;1/3	-0.3987	0	-0.463256	-0.334144	Yes		ercc6 vs ung nap1;1/3	139.9287037*	0	114.424	165.434	Yes
ercc6 vs arp	0.5057	0	0.441144	0.570256	Yes		ercc6 vs arp	-231.1546296*	0	-256.66	-205.65	Yes
ercc6 vs arp ercc6	0.5109	0	0.446344	0.575456	Yes		ercc6 vs arp ercc6	-223.7712963*	0	-249.276	-198.266	Yes
ercc6 vs arp nap1;1/3	0.5036	0	0.439044	0.568156	Yes		ercc6 vs arp nap1;1/3	-229.8379630*	0	-255.343	-5574.05	Yes
	Mean Diff.	P-value	95.00% CI of diff.		Significance (P<0.05)			Mean Diff.	P-value	95.00% CI of diff.		Significance (P<0.05)
			lower limit	upper limit						lower limit	upper limit
nap1;2 vs WT	0.0157	0.632	-0.048856	0.080256	No		nap1;2 vs WT	5.47421	0.664	-20.0308	30.9793	No
nap1;2 vs chr8-1	0.074	0.025	0.009444	0.138556	Yes		nap1;2 vs chr8-1	4	0.751	-21.505	29.505	No
nap1;2 vs chr24-1	-0.0009	0.978	-0.065456	0.063656	No		nap1;2 vs chr24-1	3.7	0.769	-21.805	29.205	No
nap1;2 vs ercc6	0.243	0	0.178444	0.307556	Yes		nap1;2 vs ercc6	-44.3287	0.001	-69.8337	-18.8237	Yes
nap1;2 vs nap1;1/3	0.0188	0.566	-0.045756	0.083356	No		nap1;2 vs nap1;1/3	4.63333	0.713	-20.8717	30.1384	No
nap1;2 vs nap1-tri	0.29	0	0.225444	0.354556	Yes		nap1;2 vs nap1-tri	-59.4279	0	-84.933	-33.9229	Yes
nap1;2vsercc6 nap1;1/3	0.5247	0	0.460144	0.589256	Yes		nap1;2vsercc6 nap1;1/3	-136.087	0	-161.592	-110.582	Yes
nap1;2 vs chr24 nap1-tri	0.5762	0	0.511644	0.640756	Yes		nap1;2 vs chr24 nap1-tri	-153.333	0	-178.838	-127.828	Yes
nap1;2 vs ung	-0.1883	0	-0.252856	-0.123744	Yes		nap1;2 vs ung	95.9239	0	70.4189	121.429	Yes
nap1;2 vs ung ercc6	-0.1561	0	-0.220656	-0.091544	Yes		nap1;2 vs ung ercc6	96.3667	0	70.8616	121.872	Yes
nap1;2 vs ung nap1;1/3	-0.1557	0	-0.220256	-0.091144	Yes		nap1;2 vs ung nap1;1/3	95.6	0	70.095	121.105	Yes
nap1;2 vs arp	0.7487	0	0.684144	0.813256	Yes		nap1;2 vs arp	-275.483	0	-300.988	-249.978	Yes
nap1;2 vs arp ercc6	0.7539	0	0.689344	0.818456	Yes		nap1;2 vs arp ercc6	-268.1	0	-293.605	-242.594957*	Yes
nap1;2 vs arp nap1;1/3	0.7466	0	0.682044	0.811156	Yes		nap1;2 vs arp nap1;1/3	-274.167	0	-299.672	-248.662	Yes
	Mean Diff.	P-value	95.00% CI of diff.		Significance (P<0.05)			Mean Diff.	P-value	95.00% CI of diff.		Significance (P<0.05)
			lower limit	upper limit						lower limit	upper limit
nap1;1/3 vs WT	-0.0031	0.925	-0.067656	0.061456	No		nap1;1/3 vs WT	0.840873	0.947	-24.6642	26.3459	No
nap1;1/3 vs chr8-1	0.0552	0.093	-0.009356	0.119756	No		nap1;1/3 vs chr8-1	-0.633333	0.96	-26.1384	24.8717	No
nap1;1/3 vs chr24-1	-0.0197	0.548	-0.084256	0.044856	No		nap1;1/3 vs chr24-1	-0.933333	0.941	-26.4384	24.5717	No
nap1;1/3 vs ercc6	0.2242	0	0.159644	0.288756	Yes		nap1;1/3 vs ercc6	-48.962	0	-74.4671	-23.457	Yes
nap1;1/3 vs nap1;2	-0.0188	0.566	-0.083356	0.045756	No		nap1;1/3 vs nap1;2	-4.63333	0.713	-30.1384	20.8717	No
nap1;1/3 vs nap1-tri	0.2712	0	0.206644	0.335756	Yes		nap1;1/3 vs nap1-tri	-64.0612	0	-89.5663	-38.5562	Yes
nap1;1/3 vsercc6 nap1;1/3	0.5059	0	0.441344	0.570456	Yes		nap1;1/3 vsercc6 nap1;1/3	-140.72	0	-166.225	-115.215	Yes
nap1;1/3 vs chr24 nap1-tri	0.5574	0	0.492844	0.621956	Yes		nap1;1/3 vs chr24 nap1-tri	-157.967	0	-183.472	-132.462	Yes
nap1;1/3 vs ung	-0.2071	0	-0.271656	-0.142544	Yes		nap1;1/3 vs ung	91.2906	0	65.7856	116.796	Yes
nap1;1/3 vs ung ercc6	-0.1749	0	-0.239456	-0.110344	Yes		nap1;1/3 vs ung ercc6	91.7333	0	66.2283	117.238	Yes
nap1;1/3 vs ung nap1;1/3	-0.1745	0	-0.239056	-0.109944	Yes		nap1;1/3 vs ung nap1;1/3	90.9667	0	65.4616	116.472	Yes
nap1;1/3 vs arp	0.7299	0	0.665344	0.794456	Yes		nap1;1/3 vs arp	-280.117	0	-305.622	-254.612	Yes
nap1;1/3 vs arp ercc6	0.7351	0	0.670544	0.799656	Yes		nap1;1/3 vs arp ercc6	-272.733	0	-298.238	-247.228	Yes
nap1;1/3 vs arp nap1;1/3	0.7278	0	0.663244	0.792356	Yes		nap1;1/3 vs arp nap1;1/3	-278.8	0	-304.305	-253.295	Yes
	Mean Diff.	P-value	95.00% CI of diff.		Significance (P<0.05)			Mean Diff.	P-value	95.00% CI of diff.		Significance (P<0.05)
			lower limit	upper limit						lower limit	upper limit
nap1-tri vs WT	-0.2743	0	-0.338856	-0.209744	Yes		nap1-tri vs WT	64.9021	0	39.3971	90.4072	Yes
nap1-tri vs chr8-1	-0.216	0	-0.280556	-0.151444	Yes		nap1-tri vs chr8-1	63.4279	0	37.9229	88.933	Yes
nap1-tri vs chr24-1	-0.2909	0	-0.355456	-0.226344	Yes		nap1-tri vs chr24-1	63.1279	0	37.6229	88.633	Yes
nap1-tri vs ercc6	-0.047	0.152	-0.111556	0.017556	No		nap1-tri vs ercc6	15.0992	0.236	-10.4058	40.6043	No
nap1-tri vs nap1;2	-0.29	0	-0.354556	-0.225444	Yes		nap1-tri vs nap1;2	59.4279	0	33.9229	84.933	Yes
nap1-tri vs nap1;1/3	-0.2712	0	-0.335756	-0.206644	Yes		nap1-tri vs nap1;1/3	64.0612	0	38.5562	89.5663	Yes
nap1-tri vsercc6 nap1;1/3	0.2347	0	0.170144	0.299256	Yes		nap1-tri vsercc6 nap1;1/3	-76.6587	0	-102.164	-51.1537	Yes
nap1-tri vs chr24 nap1-tri	0.2862	0	0.221644	0.350756	Yes		nap1-tri vs chr24 nap1-tri	-93.9054	0	-119.41	-68.4004	Yes
nap1-tri vs ung	-0.4783	0	-0.542856	-0.413744	Yes		nap1-tri vs ung	155.352	0	129.847	180.857	Yes
nap1-tri vs ung ercc6	-0.4461	0	-0.510656	-0.381544	Yes		nap1-tri vs ung ercc6	155.795	0	130.29	181.3	Yes
nap1-tri vs ung nap1;1/3	-0.4457	0	-0.510256	-0.381144	Yes		nap1-tri vs ung nap1;1/3	155.028	0	129.523	180.533	Yes
nap1-tri vs arp	0.4587	0	0.394144	0.523256	Yes		nap1-tri vs arp	-216.055	0	-241.56	-190.55	Yes
nap1-tri vs arp ercc6	0.4639	0	0.399344	0.528456	Yes		nap1-tri vs arp ercc6	-208.672	0	-234.177	-183.167	Yes
nap1-tri vs arp nap1;1/3	0.4566	0	0.392044	0.521156	Yes		nap1-tri vs arp nap1;1/3	-214.739	0	-240.244	-189.234	Yes
	Mean Diff.	P-value	95.00% CI of diff.		Significance (P<0.05)			Mean Diff.	P-value	95.00% CI of diff.		Significance (P<0.05)
			lower limit	upper limit						lower limit	upper limit
ercc6 nap1;1/3 vs WT	-0.509	0	-0.573556	-0.444444	Yes		ercc6 nap1;1/3 vs WT	141.561	0	116.056	167.066	Yes
ercc6 nap1;1/3 vs chr8-1	-0.4507	0	-0.515256	-0.386144	Yes		ercc6 nap1;1/3 vs chr8-1	140.087	0	114.582	165.592	Yes
ercc6 nap1;1/3 vs chr24-1	-0.5256	0	-0.590156	-0.461044	Yes		ercc6 nap1;1/3 vs chr24-1	139.787	0	114.282	165.292	Yes
ercc6 nap1;1/3 vs ercc6	-0.2817	0	-0.346256	-0.217144	Yes		ercc6 nap1;1/3 vs ercc6	91.7579	0	66.2529	117.263	Yes
ercc6 nap1;1/3 vs nap1;2	-0.5247	0	-0.589256	-0.460144	Yes		ercc6 nap1;1/3 vs nap1;2	136.087	0	110.582	161.592	Yes
ercc6 nap1;1/3 vs nap1;1/3	-0.5059	0	-0.570456	-0.441344	Yes		ercc6 nap1;1/3 vs nap1;1/3	140.72	0	115.215	166.225	Yes
ercc6 nap1;1/3 vs nap1-tri	-0.2347	0	-0.299256	-0.170144	Yes		ercc6 nap1;1/3 vs nap1-tri	76.6587	0	51.1537	102.164	Yes
ercc6 nap1;1/3 vs chr24 nap1-tri	0.0515	0.117	-0.013056	0.116056	No		ercc6 nap1;1/3 vs chr24 nap1-tri	-17.2467	0.177	-42.7517	8.25835	No
ercc6 nap1;1/3 vs ung	-0.713	0	-0.777556	-0.648444	Yes		ercc6 nap1;1/3 vs ung	232.011	0	206.506	257.516	Yes
ercc6 nap1;1/3 vs ung ercc6	-0.6808	0	-0.745356	-0.616244	Yes		ercc6 nap1;1/3 vs ung ercc6	232.453	0	206.948	257.958	Yes
ercc6 nap1;1/3 vs ung nap1;1/3	-0.6804	0	-0.744956	-0.615844	Yes		ercc6 nap1;1/3 vs ung nap1;1/3	231.687	0	206.182	257.192	Yes
ercc6 nap1;1/3 vs arp	0.224	0	0.159444	0.288556	Yes		ercc6 nap1;1/3 vs arp	-139.397	0	-164.902	-113.892	Yes
ercc6 nap1;1/3 vs arp ercc6	0.2292	0	0.164644	0.293756	Yes		ercc6 nap1;1/3 vs arp ercc6	-132.013	0	-157.518	-106.508	Yes
ercc6 nap1;1/3 vs arp nap1;1/3	0.2219	0	0.157344	0.286456	Yes		ercc6 nap1;1/3 vs arp nap1;1/3	-138.08	0	-163.585	-112.575	Yes
	Mean Diff.	P-value	95.00% CI of diff.		Significance (P<0.05)			Mean Diff.	P-value	95.00% CI of diff.		Significance (P<0.05)
			lower limit	upper limit						lower limit	upper limit
chr24 nap1-tri vs WT	-0.5605	0	-0.625056	-0.495944	Yes		chr24 nap1-tri vs WT	158.808	0	133.302	184.313	Yes
chr24 nap1-tri vs chr8-1	-0.5022	0	-0.566756	-0.437644	Yes		chr24 nap1-tri vs chr8-1	157.333	0	131.828	182.838	Yes
chr24 nap1-tri vs chr24-1	-0.5771	0	-0.641656	-0.512544	Yes		chr24 nap1-tri vs chr24-1	157.033	0	131.528	182.538	Yes
chr24 nap1-tri vs ercc6	-0.3332	0	-0.397756	-0.268644	Yes		chr24 nap1-tri vs ercc6	109.005	0	83.4996	134.51	Yes
chr24 nap1-tri vs nap1;2	-0.5762	0	-0.640756	-0.511644	Yes		chr24 nap1-tri vs nap1;2	153.333	0	127.828	178.838	Yes
chr24 nap1-tri vs nap1;1/3	-0.5574	0	-0.621956	-0.492844	Yes		chr24 nap1-tri vs nap1;1/3	157.967	0	132.462	183.472	Yes
chr24 nap1-tri vs nap1-tri	-0.2862	0	-0.350756	-0.221644	Yes		chr24 nap1-tri vs nap1-tri	93.9054	0	68.4004	119.41	Yes
chr24 nap1-tri vs ercc6 nap1;1/3	-0.0515	0.117	-0.116056	0.013056	No		chr24 nap1-tri vs ercc6 nap1;1/3	17.2467	0.177	-8.25835	42.7517	No
chr24 nap1-tri vs ung	-0.7645	0	-0.829056	-0.699944	Yes		chr24 nap1-tri vs ung	249.257	0	223.752	274.762	Yes
chr24 nap1-tri vs ung ercc6	-0.7323	0	-0.796856	-0.667744	Yes		chr24 nap1-tri vs ung ercc6	249.7	0	224.195	275.205	Yes
chr24 nap1-tri vs ung nap1;1/3	-0.7319	0	-0.796456	-0.667344	Yes		chr24 nap1-tri vs ung nap1;1/3	248.933	0	223.428	274.438	Yes
chr24 nap1-tri vs arp	0.1725	0	0.107944	0.237056	Yes		chr24 nap1-tri vs arp	-122.15	0	-147.655	-96.645	Yes
chr24 nap1-tri vs arp ercc6	0.1777	0	0.113144	0.242256	Yes		chr24 nap1-tri vs arp ercc6	-114.767	0	-140.272	-89.2616	Yes
chr24 nap1-tri vs arp nap1;1/3	0.1704	0	0.105844	0.234956	Yes		chr24 nap1-tri vs arp nap1;1/3	-120.833	0	-146.338	-95.3283	Yes
	Mean Diff.	P-value	95.00% CI of diff.		Significance (P<0.05)			Mean Diff.	P-value	95.00% CI of diff.		Significance (P<0.05)
			lower limit	upper limit						lower limit	upper limit
ung vs WT	0.204	0	0.139444	0.268556	Yes		ung vs WT	-90.4497	0	-115.955	-64.9447	Yes
ung vs chr8-1	0.2623	0	0.197744	0.326856	Yes		ung vs chr8-1	-91.9239	0	-117.429	-66.4189	Yes
ung vs chr24-1	0.1874	0	0.122844	0.251956	Yes		ung vs chr24-1	-92.2239	0	-117.729	-66.7189	Yes
ung vs ercc6	0.4313	0	0.366744	0.495856	Yes		ung vs ercc6	-140.253	0	-165.758	-114.748	Yes
ung vs nap1;2	0.1883	0	0.123744	0.252856	Yes		ung vs nap1;2	-95.9239	0	-121.429	-70.4189	Yes
ung vs nap1;1/3	0.2071	0	0.142544	0.271656	Yes		ung vs nap1;1/3	-91.2906	0	-116.796	-65.7856	Yes
ung vs nap1-tri	0.4783	0	0.413744	0.542856	Yes		ung vs nap1-tri	-155.352	0	-180.857	-129.847	Yes
ung vs ercc6 nap1;1/3	0.713	0	0.648444	0.777556	Yes		ung vs ercc6 nap1;1/3	-232.011	0	-257.516	-206.506	Yes
ung vs chr24 nap1-tri	0.7645	0	0.699944	0.829056	Yes		ung vs chr24 nap1-tri	-249.257	0	-274.762	-223.752	Yes
ung vs ung ercc6	0.0322	0.326	-0.032356	0.096756	No		ung vs ung ercc6	0.442725	0.972	-25.0623	25.9478	No
ung vs ung nap1;1/3	0.0326	0.32	-0.031956	0.097156	No		ung vs ung nap1;1/3	-0.323942	0.979	-25.829	25.1811	No
ung vs arp	0.937	0	0.872444	1.00156	Yes		ung vs arp	-371.407	0	-396.912	-345.902	Yes
ung vs arp ercc6	0.9422	0	0.877644	1.00676	Yes		ung vs arp ercc6	-364.024	0	-389.529	-338.519	Yes
ung vs arp nap1;1/3	0.9349	0	0.870344	0.999456	Yes		ung vs arp nap1;1/3	-370.091	0	-395.596	-344.586	Yes
	Mean Diff.	P-value	95.00% CI of diff.		Significance (P<0.05)			Mean Diff.	P-value	95.00% CI of diff.		Significance (P<0.05)
			lower limit	upper limit						lower limit	upper limit
ung ercc6 vs WT	0.1718	0	0.107244	0.236356	Yes		ung ercc6 vs WT	-90.8925	0	-116.398	-65.3874	Yes
ung ercc6 vs chr8-1	0.2301	0	0.165544	0.294656	Yes		ung ercc6 vs chr8-1	-92.3667	0	-117.872	-66.8616	Yes
ung ercc6 vs chr24-1	0.1552	0	0.090644	0.219756	Yes		ung ercc6 vs chr24-1	-92.6667	0	-118.172	-67.1616	Yes
ung ercc6 vs ercc6	0.3991	0	0.334544	0.463656	Yes		ung ercc6 vs ercc6	-140.695	0	-166.2	-115.19	Yes
ung ercc6 vs nap1;2	0.1561	0	0.091544	0.220656	Yes		ung ercc6 vs nap1;2	-96.3667	0	-121.872	-70.8616	Yes
ung ercc6 vs nap1;1/3	0.1749	0	0.110344	0.239456	Yes		ung ercc6 vs nap1;1/3	-91.7333	0	-117.238	-66.2283	Yes
ung ercc6 vs nap1-tri	0.4461	0	0.381544	0.510656	Yes		ung ercc6 vs nap1-tri	-155.795	0	-181.3	-130.29	Yes
ung ercc6 vs ercc6 nap1;1/3	0.6808	0	0.616244	0.745356	Yes		ung ercc6 vs ercc6 nap1;1/3	-232.453	0	-257.958	-206.948	Yes
ung ercc6 vs chr24 nap1-tri	0.7323	0	0.667744	0.796856	Yes		ung ercc6 vs chr24 nap1-tri	-249.7	0	-275.205	-224.195	Yes
ung ercc6 vs ung	-0.0322	0.326	-0.096756	0.032356	No		ung ercc6 vs ung	-0.442725	0.972	-25.9478	25.0623	No
ung ercc6 vs ung nap1;1/3	0.0004	0.99	-0.064156	0.064956	No		ung ercc6 vs ung nap1;1/3	-0.766667	0.951	-26.2717	24.7384	No
ung ercc6 vs arp	0.9048	0	0.840244	0.969356	Yes		ung ercc6 vs arp	-371.85	0	-397.355	-346.345	Yes
ung ercc6 vs arp ercc6	0.91	0	0.845444	0.974556	Yes		ung ercc6 vs arp ercc6	-364.467	0	-389.972	-338.962	Yes
ung ercc6 vs arp nap1;1/3	0.9027	0	0.838144	0.967256	Yes		ung ercc6 vs arp nap1;1/3	-370.533	0	-396.038	-345.028	Yes
	Mean Diff.	P-value	95.00% CI of diff.		Significance (P<0.05)			Mean Diff.	P-value	95.00% CI of diff.		Significance (P<0.05)
			lower limit	upper limit						lower limit	upper limit
ung nap1;1/3 vs WT	0.1714	0	0.106844	0.235956	Yes		ung nap1;1/3 vs WT	-90.1258	0	-64.6208	-64.6208	Yes
ung nap1;1/3 vs chr8-1	0.2297	0	0.165144	0.294256	Yes		ung nap1;1/3 vs chr8-1	-91.6	0	-66.095	-66.095	Yes
ung nap1;1/3 vs chr24-1	0.1548	0	0.090244	0.219356	Yes		ung nap1;1/3 vs chr24-1	-91.9	0	-66.395	-66.395	Yes
ung nap1;1/3 vs ercc6	0.3987	0	0.334144	0.463256	Yes		ung nap1;1/3 vs ercc6	-139.929	0	-114.424	-114.424	Yes
ung nap1;1/3 vs nap1;2	0.1557	0	0.091144	0.220256	Yes		ung nap1;1/3 vs nap1;2	-95.6	0	-70.095	-70.095	Yes
ung nap1;1/3 vs nap1;1/3	0.1745	0	0.109944	0.239056	Yes		ung nap1;1/3 vs nap1;1/3	-90.9667	0	-65.4616	-65.4616	Yes
ung nap1;1/3 vs nap1-tri	0.4457	0	0.381144	0.510256	Yes		ung nap1;1/3 vs nap1-tri	-155.028	0	-129.523	-129.523	Yes
ung nap1;1/3 vs ercc6 nap1;1/3	0.6804	0	0.615844	0.744956	Yes		ung nap1;1/3 vs ercc6 nap1;1/3	-231.687	0	-206.182	-206.182	Yes
ung nap1;1/3 vs chr24 nap1-tri	0.7319	0	0.667344	0.796456	Yes		ung nap1;1/3 vs chr24 nap1-tri	-248.933	0	-223.428	-223.428	Yes
ung nap1;1/3 vs ung	-0.0326	0.32	-0.097156	0.031956	No		ung nap1;1/3 vs ung	0.323942	0.979	25.829	25.829	No
ung nap1;1/3 vs ung ercc6	-0.0004	0.99	-0.064956	0.064156	No		ung nap1;1/3 vs ung ercc6	0.766667	0.951	26.2717	26.2717	No
ung nap1;1/3 vs arp	0.9044	0	0.839844	0.968956	Yes		ung nap1;1/3 vs arp	-371.083	0	-396.588	-345.578	Yes
ung nap1;1/3 vs arp ercc6	0.9096	0	0.845044	0.974156	Yes		ung nap1;1/3 vs arp ercc6	-363.7	0	-389.205	-338.195	Yes
ung nap1;1/3 vs arp nap1;1/3	0.9023	0	0.837744	0.966856	Yes		ung nap1;1/3 vs arp nap1;1/3	-369.767	0	-395.272	-344.262	Yes
	Mean Diff.	P-value	95.00% CI of diff.		Significance (P<0.05)			Mean Diff.	P-value	95.00% CI of diff.		Significance (P<0.05)
			lower limit	upper limit						lower limit	upper limit
arp vs WT	-0.733	0	-0.797556	-0.668444	Yes		arp vs WT	280.958	0	255.452	306.463	Yes
arp vs chr8-1	-0.6747	0	-0.739256	-0.610144	Yes		arp vs chr8-1	279.483	0	253.978	304.988	Yes
arp vs chr24-1	-0.7496	0	-0.814156	-0.685044	Yes		arp vs chr24-1	279.183	0	253.678	304.688	Yes
arp vs ercc6	-0.5057	0	-0.570256	-0.441144	Yes		arp vs ercc6	231.155	0	205.65	256.66	Yes
arp vs nap1;2	-0.7487	0	-0.813256	-0.684144	Yes		arp vs nap1;2	275.483	0	249.978	300.988	Yes
arp vs nap1;1/3	-0.7299	0	-0.794456	-0.665344	Yes		arp vs nap1;1/3	280.117	0	254.612	305.622	Yes
arp vs nap1-tri	-0.4587	0	-0.523256	-0.394144	Yes		arp vs nap1-tri	216.055	0	190.55	241.56	Yes
arp vs ercc6 nap1;1/3	-0.224	0	-0.288556	-0.159444	Yes		arp vs ercc6 nap1;1/3	139.397	0	113.892	164.902	Yes
arp vs chr24 nap1-tri	-0.1725	0	-0.237056	-0.107944	Yes		arp vs chr24 nap1-tri	122.15	0	96.645	147.655	Yes
arp vs ung	-0.937	0	-1.00156	-0.872444	Yes		arp vs ung	371.407	0	345.902	396.912	Yes
arp vs ung ercc6	-0.9048	0	-0.969356	-0.840244	Yes		arp vs ung ercc6	371.85	0	346.345	397.355	Yes
arp vs ung nap1;1/3	-0.9044	0	-0.968956	-0.839844	Yes		arp vs ung nap1;1/3	371.083	0	345.578	396.588	Yes
arp vs arp ercc6	0.0052	0.874	-0.059356	0.069756	No		arp vs arp ercc6	7.38333	0.559	-18.1217	32.8884	No
arp vs arp nap1;1/3	-0.0021	0.949	-0.066656	0.062456	No		arp vs arp nap1;1/3	1.31667	0.917	-24.1884	26.8217	No
	Mean Diff.	P-value	95.00% CI of diff.		Significance (P<0.05)			Mean Diff.	P-value	95.00% CI of diff.		Significance (P<0.05)
			lower limit	upper limit						lower limit	upper limit
arp ercc6 vs WT	-0.7382	0	-0.802756	-0.673644	Yes		arp ercc6 vs WT	273.574	0	248.069	299.079	Yes
arp ercc6 vs chr8-1	-0.6799	0	-0.744456	-0.615344	Yes		arp ercc6 vs chr8-1	272.1	0	246.595	297.605	Yes
arp ercc6 vs chr24-1	-0.7548	0	-0.819356	-0.690244	Yes		arp ercc6 vs chr24-1	271.8	0	246.295	297.305	Yes
arp ercc6 vs ercc6	-0.5109	0	-0.575456	-0.446344	Yes		arp ercc6 vs ercc6	223.771	0	198.266	249.276	Yes
arp ercc6 vs nap1;2	-0.7539	0	-0.818456	-0.689344	Yes		arp ercc6 vs nap1;2	268.1	0	242.595	293.605	Yes
arp ercc6 vs nap1;1/3	-0.7351	0	-0.799656	-0.670544	Yes		arp ercc6 vs nap1;1/3	272.733	0	247.228	298.238	Yes
arp ercc6 vs nap1-tri	-0.4639	0	-0.528456	-0.399344	Yes		arp ercc6 vs nap1-tri	208.672	0	183.167	234.177	Yes
arp ercc6 vs ercc6 nap1;1/3	-0.2292	0	-0.293756	-0.164644	Yes		arp ercc6 vs ercc6 nap1;1/3	132.013	0	106.508	157.518	Yes
arp ercc6 vs chr24 nap1-tri	-0.1777	0	-0.242256	-0.113144	Yes		arp ercc6 vs chr24 nap1-tri	114.767	0	89.2616	140.272	Yes
arp ercc6 vs ung	-0.9422	0	-1.00676	-0.877644	Yes		arp ercc6 vs ung	364.024	0	338.519	389.529	Yes
arp ercc6 vs ung ercc6	-0.91	0	-0.974556	-0.845444	Yes		arp ercc6 vs ung ercc6	364.467	0	338.962	389.972	Yes
arp ercc6 vs ung nap1;1/3	-0.9096	0	-0.974156	-0.845044	Yes		arp ercc6 vs ung nap1;1/3	363.7	0	338.195	389.205	Yes
arp ercc6 vs arp	-0.0052	0.874	-0.069756	0.059356	No		arp ercc6 vs arp	-7.38333	0.559	-32.8884	18.1217	No
arp ercc6 vs arp nap1;1/3	-0.0073	0.824	-0.071856	0.057256	No		arp ercc6 vs arp nap1;1/3	-6.06667	0.631	-31.5717	19.4384	No
	Mean Diff.	P-value	95.00% CI of diff.		Significance (P<0.05)			Mean Diff.	P-value	95.00% CI of diff.		Significance (P<0.05)
			lower limit	upper limit						lower limit	upper limit
arp nap1;1/3 vs WT	-0.7309	0	-0.795456	-0.666344	Yes		arp nap1;1/3 vs WT	279.641	0	254.136	305.146	Yes
arp nap1;1/3 vs chr8-1	-0.6726	0	-0.737156	-0.608044	Yes		arp nap1;1/3 vs chr8-1	278.167	0	252.662	303.672	Yes
arp nap1;1/3 vs chr24-1	-0.7475	0	-0.812056	-0.682944	Yes		arp nap1;1/3 vs chr24-1	277.867	0	252.362	303.372	Yes
arp nap1;1/3 vs ercc6	-0.5036	0	-0.568156	-0.439044	Yes		arp nap1;1/3 vs ercc6	229.838	0	204.333	255.343	Yes
arp nap1;1/3 vs nap1;2	-0.7466	0	-0.811156	-0.682044	Yes		arp nap1;1/3 vs nap1;2	274.167	0	248.662	299.672	Yes
arp nap1;1/3 vs nap1;1/3	-0.7278	0	-0.792356	-0.663244	Yes		arp nap1;1/3 vs nap1;1/3	278.8	0	253.295	304.305	Yes
arp nap1;1/3 vs nap1-tri	-0.4566	0	-0.521156	-0.392044	Yes		arp nap1;1/3 vs nap1-tri	214.739	0	189.234	240.244	Yes
arp nap1;1/3 vs ercc6 nap1;1/3	-0.2219	0	-0.286456	-0.157344	Yes		arp nap1;1/3 vs ercc6 nap1;1/3	138.08	0	112.575	163.585	Yes
arp nap1;1/3 vs chr24 nap1-tri	-0.1704	0	-0.234956	-0.105844	Yes		arp nap1;1/3 vs chr24 nap1-tri	120.833	0	95.3283	146.338	Yes
arp nap1;1/3 vs ung	-0.9349	0	-0.999456	-0.870344	Yes		arp nap1;1/3 vs ung	370.091	0	344.586	395.596	Yes
arp nap1;1/3 vs ung ercc6	-0.9027	0	-0.967256	-0.838144	Yes		arp nap1;1/3 vs ung ercc6	370.533	0	345.028	396.038	Yes
arp nap1;1/3 vs ung nap1;1/3	-0.9023	0	-0.966856	-0.837744	Yes		arp nap1;1/3 vs ung nap1;1/3	369.767	0	344.262	395.272	Yes
arp nap1;1/3 ercc6 vs arp	0.0021	0.949	-0.062456	0.066656	No		arp nap1;1/3 ercc6 vs arp	-1.31667	0.917	-26.8217	24.1884	No
arp nap1;1/3 vs arp ercc6	0.0073	0.824	-0.057256	0.071856	No		arp nap1;1/3 vs arp ercc6	6.06667	0.631	-19.4384	31.5717	No

## Sheet: Supplemental Figures
Supplemental Figure S8B, fresh weight, student t-test, compared to WT				Supplemental Figure S8C, relative fresh weight, student t-test, compared to WT				Supplemental Figure S8D, number of AP sites per 100,000 bp, student t-test, compared to WT				Supplemental Figure S13B, relative fresh wet (MMS/Mock), one-way ANOVA multiple comparisons
	P-value	Significance (P<0.05)			P-value	Significance (P<0.05)			P-value	Significance (P<0.05)			Mean Diff.	P-value	95.00% CI of diff.		Significance (P<0.05)
WT				WT				WT							lower limit	upper limit
chr24-2	0.415154	No		chr24-2	0.655909	No		chr24-2	0.455707	No		WT vs ercc6	0.19357	0	0.172656	0.214484	Yes
												WT vs nap1-tri	0.195903	0	0.174989	0.216817	Yes
												WT vs arp	0.272245	0	0.25133	0.293159	Yes
Supplemental Figure S9B, fresh weight, student t-test, compared to WT				Supplemental Figure S9C, relative fresh weight, student t-test, compared to WT				Supplemental Figure S9D, number of AP sites per 100,000 bp, student t-test, compared to WT				WT vs arp ercc6	0.288303	0	0.267389	0.309217	Yes
	P-value	Significance (P<0.05)			P-value	Significance (P<0.05)			P-value	Significance (P<0.05)		WT vs arp nap1-tri	0.282483	0	0.261569	0.303397	Yes
WT				WT				WT
ercc6/CHR24	0.545884	No		ercc6/CHR24	0.520406	No		ercc6/CHR24	0.675343	No
ino80-5	6.36792e-09	Yes		ino80-5	0.911064	No		ino80-5	0.596818	No			Mean Diff.	P-value	95.00% CI of diff.		Significance (P<0.05)
nrp1nrp2	0.434366	No		nrp1nrp2	0.316179	No		nrp1nrp2	0.966963	No					lower limit	upper limit
												ercc6 vs WT	-0.19357	0	-0.214484	-0.172656	Yes
												ercc6 vs nap1-tri	0.0023326	0.824	-0.018581	0.023247	No
												ercc6 vs arp	0.0786744	0	0.05776	0.099588	Yes
												ercc6 vs arp ercc6	0.0947326	0	0.073819	0.115647	Yes
												ercc6 vs arp nap1-tri	0.0889126	0	0.067999	0.109827	Yes
													Mean Diff.	P-value	95.00% CI of diff.		Significance (P<0.05)
															lower limit	upper limit
												nap1-tri vs WT	-0.195903	0	-0.216817	-0.174989	Yes
												nap1-tri vs ercc6	-0.0023326	0.824	-0.023247	0.018581	No
												nap1-tri vs arp	0.0763418	0	0.055428	0.097256	Yes
												nap1-tri vs arp ercc6	0.0924	0	0.071486	0.113314	Yes
												nap1-tri vs arp nap1-tri	0.08658	0	0.065666	0.107494	Yes
													Mean Diff.	P-value	95.00% CI of diff.		Significance (P<0.05)
															lower limit	upper limit
												arp vs WT	-0.272245	0	-0.293159	-0.25133	Yes
												arp vs ercc6	-0.0786744	0	-0.099588	-0.05776	Yes
												arp vs nap1-tri	-0.0763418	0	-0.097256	-0.055428	Yes
												arp vs arp ercc6	0.0160582	0.13	-0.004856	0.036972	No
												arp vs arp nap1-tri	0.0102383	0.331	-0.010676	0.031152	No
													Mean Diff.	P-value	95.00% CI of diff.		Significance (P<0.05)
															lower limit	upper limit
												arp ercc6 vs WT	-0.288303	0	-0.309217	-0.267389	Yes
												arp ercc6 vs ercc6	-0.0947326	0	-0.115647	-0.073819	Yes
												arp ercc6 vs nap1-tri	-0.0924	0	-0.113314	-0.071486	Yes
												arp ercc6 vs arp	-0.0160582	0.13	-0.036972	0.004856	No
												arp ercc6 vs arp nap1-tri	-0.00582	0.579	-0.026734	0.015094	No
													Mean Diff.	P-value	95.00% CI of diff.		Significance (P<0.05)
															lower limit	upper limit
												arp nap1-tri vs WT	-0.282483	0	-0.303397	-0.261569	Yes
												arp nap1-tri vs ercc6	-0.0889126	0	-0.109827	-0.067999	Yes
												arp nap1-tri vs nap1-tri	-0.08658	0	-0.107494	-0.065666	Yes
												arp nap1-tri vs arp	-0.0102383	0.331	-0.031152	0.010676	No
												arp nap1-tri vs arp ercc6	0.00582	0.579	-0.015094	0.026734	No
